# Supplementary material for: A Functional Near-Infrared Spectroscopy Examination of the Neural Correlates of Mental Rotation for Individuals With Different Depressive Tendencies
Source: Front Hum Neurosci. 2022 Feb 7;16:760738. doi: 10.3389/fnhum.2022.760738 (PMC8860193; doi:10.3389/fnhum.2022.760738)
Supplement: Supplementary file 1 [file Table_1.XLS]

## Sheet: task-ch1-20-mirror
Number	age	Gzbdi_2	BDI_2	ZBDI_2	jjgch1	jjxch1	djgch1	djxch1	jjgch2	jjxch2	djgch2	djxch2	jjgch3	jjxch3	djgch3	djxch3	jjgch4	jjxch4	djgch4	djxch4	jjgch5	jjxch5	djgch5	djxch5	jjgch6	jjxch6	djgch6	djxch6	jjgch7	jjxch7	djgch7	djxch7	jjgch8	jjxch8	djgch8	djxch8	jjgch9	jjxch9	djgch9	djxch9	jjgch10	jjxch10	djgch10	djxch10	jjgch11	jjxch11	djgch11	djxch11	jjgch12
10	25	2	6	0.183344	-0.000552718	0.00481272	-0.000266006	-0.000843617	0.000104916	0.00204491	-0.00139616	-0.00204768	0.00549071	0.00757021	-0.00561507	-0.0048611	-0.00147765	-0.000251187	0.00144371	0.000359085	0.00282305	0.00256811	-0.00347934	0.0001063	0.00321365	0.007644	-0.00172442	-0.00322901	0.00359408	0.00458194	-0.00698157	-0.00536013	0.00163775	0.00251529	0.000482891	0.0044675	0.00480872	0.00736255	-0.00305696	0.000544417	0.00326914	0.00490369	-0.00526279	-0.00601571	-0.000438492	0.00170591	-0.00152238	-0.00196684	-0.0009627
11	23	2	5	0.0203715	0.000655421	0.000652726	-0.00534805	-0.00117134	-0.00367309	-0.0113425	-0.0022333	-0.00179713	-0.00714671	-0.0099817	0.00176063	0.000608097	0.0103155	0.00767271	0.00450577	0.00704085	-0.00145273	0.00231062	0.00816772	0.0014628	-0.00472271	-0.00262157	0.00186617	-0.00284635	-0.000698517	-0.000994721	-0.003587	0.00825284	0.00386544	-0.00193073	0.00740789	0.00280518	0.00217151	-0.00117266	-0.00598188	0.00440636	0.00736463	-0.00623975	-0.00424549	0.020019	-0.00473687	-0.00136018	0.0012944	0.00313654	-0.00786628
12	24	2	26	3.44279	0.0016507	-0.00365104	-0.0033889	0.00194327	0.00444915	-0.000579581	0.00390888	0.000863197	0.000584396	-0.00240568	-0.0104465	-0.0116956	0.00266779	-0.00047631	-0.000354747	0.00242475	0.00727245	-0.00292633	-0.00268932	0.000653114	0.012725	0.000859893	0.00521748	-0.00121825	-0.00288396	-0.012543	-0.0253537	-0.0271164	0.00998084	-0.00170041	-0.00255145	0.00231038	0.016868	-0.00159305	0.000881433	0.00084643	0.00452909	-0.0114247	-0.013411	-0.0217878	0.000236181	0.002407	-0.00874932	-0.00474112	0.00124507
13	22	1	0	-0.79449	-0.00216024	0.00124437	-0.00322708	-0.00168961	-0.00184123	-0.000784355	-0.0014751	-0.00116164	-0.0040506	-0.00098645	-0.0054891	-0.0063414	-0.0017182	-0.00183811	-0.00166714	-0.000234235	-0.00268288	0.000706605	-0.000914413	0.001585	-0.000272018	0.00104649	-0.00401619	-0.00480218	-0.0051673	0.000464761	-0.00583384	-0.00664902	-0.00300383	-0.00324328	0.00152083	0.00234182	-0.000460213	0.00259	-0.0018237	-1.52e-05	-0.0017492	0.00164231	-0.00514272	-0.00250499	-0.00309349	0.000828496	-0.00269541	-0.00313919	0.00105949
14	22	1	4	-0.142601	0.0022862	0.00101399	-0.00315283	-0.000138851	0.00152123	0.00461536	-0.00288897	0.00132983	0.00140099	0.00373	-0.0010221	3.57e-05	0.00129304	0.000551411	-0.00315861	0.000927756	0.00283059	0.000719972	-0.00440169	0.000103653	-0.00254492	0.0806656	-0.0202002	0.0440471	-0.00559634	0.00504932	-0.00431661	-0.00296827	0.00170203	-0.000274629	-0.00476849	0.000778941	-0.00345655	0.0383184	-0.0185398	-0.0250833	-0.00459571	0.0420235	-0.0302468	-0.00140955	0.00176821	0.000656581	0.0007101	-0.000923206	0.00118147
15	23	1	0	-0.79449	0.00432302	-0.000726161	0.00577404	-0.00672588	0.00518653	0.00282177	0.00940092	-0.00846105	0.00550699	0.00236666	0.00736799	-0.00730494	0.00404944	-0.00195639	0.00649537	-0.0101294	0.00510333	0.00097888	0.00636885	-0.00817518	0.00495357	0.00514225	0.00811537	-0.0116789	0.00483157	0.00172736	0.006141	-0.00707668	0.000930469	0.0131528	0.00215772	-0.000778313	0.00527223	0.00174359	0.00827387	-0.0152596	0.0040758	0.00406687	0.00402785	-0.00710424	0.00506561	0.000567372	0.00616378	-0.0113164	-0.000256809
16	24	1	0	-0.79449	0.00214498	0.00942978	0.00305004	0.00462466	-0.000384672	0.0100551	-0.000586676	0.000406289	0.00372448	0.0121938	0.000333829	-0.00166357	0.00272996	0.0165684	0.00345826	0.00550483	-0.000261045	0.00717017	0.000772529	0.00206869	0.00342669	0.013143	0.0024867	0.000494825	0.00340834	0.00571175	0.00260621	0.000527865	0.00226946	0.0106457	0.00352573	0.00418168	-1.2e-06	0.00999046	0.00147155	0.0036857	0.00470904	0.00739853	0.00133157	0.00163543	0.00161318	0.00964183	0.00182179	0.00257446	-0.000819629
17	22	2	11	0.998205	-0.00157072	-0.00273997	-0.00234537	-0.00673606	-0.000623	0.000686552	5.28e-05	-0.00518274	0.00108757	-0.000111462	-0.000115885	-0.00754013	-0.00369195	-0.00171812	-0.00415725	-0.00760502	-2.4e-06	-0.00212388	0.00228795	-0.00467533	-0.00106	0.00203986	-1.22e-05	-0.00702023	0.00134692	0.000471185	-0.000871987	-0.00691592	0.0014324	-0.00107872	0.000233521	0.000313559	0.00122364	-0.00154667	-0.000331799	-0.00680192	0.00204401	0.00231103	0.00150682	-0.0043825	0.000640327	0.00115317	0.000768388	-0.00408648	0.00277316
18	25	1	3	-0.305573	-0.00257288	-0.00334393	-0.00702825	-0.00286451	-0.00367723	-0.00418295	-0.00749958	-0.00746784	-0.000876604	-0.00167317	-0.00504471	-0.00410187	-0.00197998	-0.00278108	-0.00566538	-0.000965588	-0.00155649	-0.00192198	-0.00330424	0.00260174	0.00652649	6.89e-05	-0.00105262	-0.0225713	0.000569773	-0.00203249	-0.00820735	-0.00543788	0.00448064	0.00561145	0.000508538	0.00643282	0.000529146	-0.00178084	-0.00247713	-0.00138228	0.00805761	0.00899732	-0.0136391	-0.017038	-2.88e-05	-0.00130441	-0.00114438	-0.000635661	-0.00386688
19	25	1	4	-0.142601	0.0170186	-0.0111054	-0.0101025	0.0165914	-0.0188668	0.048267	0.020758	-0.0143738	0.00244728	0.00684386	-0.00381016	-0.0093281	-0.000906331	3.75e-05	-0.00375584	-0.00244138	-0.000587518	0.000626154	-0.00485056	0.00268791	0.00352936	0.0184461	0.0296406	0.00934694	0.00430372	0.00945131	0.00261879	-0.00892221	0.00243227	0.00201086	-0.000550734	0.00239107	-0.0129791	0.00619417	-0.0288001	-0.000233821	-0.0311443	0.0241608	-0.0110084	-0.0234824	0.00196017	0.0035933	0.0104469	0.000620493	-0.00384227
20	24	1	2	-0.468545	0.00300934	0.00327797	-0.00171319	0.00424566	-0.0496495	-0.0106972	0.007359	0.0050986	-0.0118465	-0.00731377	0.00332977	0.0063686	0.00317891	0.00228204	-0.000913451	0.00241236	0.000693817	0.00164005	-0.0132571	-0.00986393	-0.0396	0.0201885	9.37e-05	0.00447611	0.00646417	0.00709416	0.00388373	-0.00187385	0.000364679	-5.04e-05	-0.00807239	-0.035262	-0.00435361	0.0582269	-0.029948	-0.0452247	0.00171092	0.074523	0.000509011	0.00139936	0.00452402	0.00203773	-0.00183892	0.00125465	0.00264026
21	25	1	1	-0.631518	-0.00340196	0.00215517	-0.000647547	-0.00351278	-0.00439021	0.00101943	-0.00291656	0.00363305	-0.0052828	0.00490935	-0.0013972	0.0017581	-0.00133581	0.00412081	0.00264937	0.00396011	-0.00183874	0.00829012	-0.00465348	0.00050609	-0.0126	0.00729727	6.18e-05	0.0120546	-0.00117796	0.00947562	-0.00349174	-0.00238728	0.000800205	0.00652636	-0.0051407	0.000986359	-0.000625399	0.00600379	-0.00798291	-0.00477907	-0.00314308	0.00920595	-0.0105729	0.00343184	-0.00185665	0.00416336	-0.00229425	0.00326771	-0.00679764
22	28	2	25	3.27982	0.00772534	0.0120427	-0.00560207	0.00161628	0.00800986	0.0108993	0.00041908	0.00095472	0.00578703	0.0103481	0.00374889	0.000625264	0.00339756	0.00638134	-0.00379533	0.000586076	0.00633151	0.0100111	-0.00311205	0.00022338	0.00528911	0.00928027	0.00587018	0.00280807	-0.0210473	-0.0203436	-0.0117689	-0.0224404	-0.00148194	0.000912701	-0.006468	-0.00156301	0.00326	0.0047135	-4.9e-05	-0.00172835	0.00171703	0.00667433	0.00226976	-0.00165365	0.00822687	0.0112193	0.00407649	0.00481065	0.00673586
23	22	1	2	-0.468545	-0.000498885	-0.000907788	-0.00555067	4.67e-05	-0.0034699	-0.00590636	-0.00451752	-0.00329372	-0.000657623	-0.00674975	-0.00251546	-0.0127644	0.000334974	0.0014679	-0.00505475	-0.000116774	-0.00154313	0.000800884	-0.0029898	0.00286405	-0.00202102	-0.00583582	-0.00326984	-0.00567066	-0.018122	-0.0127816	-0.00413607	-0.0294778	0.000807	0.0046042	3.79e-05	0.00420798	-0.00227051	-0.00051564	-0.00178902	0.000674653	-0.00255617	-0.00367777	-0.00920902	-0.0167399	-0.000127845	6.94e-05	-0.0030529	-0.00132729	-0.000556688
24	23	2	15	1.65009	0.00151665	0.00276836	-0.00586048	0.000945853	0.00212732	-0.00351936	-0.000100979	0.00212832	-0.00420924	0.000459056	-0.00861858	-0.00528978	0.0101578	0.0030577	-0.000398696	0.00343542	-0.0118642	-0.000176588	-0.000982657	-0.000550654	0.00209975	-0.0214649	-0.0105188	-0.00413441	-0.0016323	0.00736459	-0.00691251	-0.00191384	0.000611344	-0.00099164	0.00138796	0.000798403	0.00284109	-0.0035391	0.00149587	0.00456233	0.011178	0.00776862	0.00585753	0.0154613	0.00197738	0.00557804	0.000444841	0.00463841	-0.00122324
25	23	2	6	0.183344	0.00216087	0.000753284	-0.00171335	-0.00327069	-0.00105104	-0.00162404	-0.00661544	-0.00547274	-0.00305423	-0.00267883	-0.00221827	-0.00154017	-0.000524875	-0.00179522	-0.00335545	-0.00511416	0.00166077	0.00151495	-0.00236188	0.00100303	-0.00163819	-0.000217046	-0.0026052	0.00286541	-0.00664514	-0.0170701	-0.00389338	-0.00332519	0.00222134	0.00163492	0.000240979	0.00282123	-0.00109791	0.00210519	-0.00290134	-0.00128403	0.00274829	-0.00785796	0.00124203	0.00151548	-0.0030581	0.00175823	-0.000844483	0.000118898	-0.00251795
26	27	1	4	-0.142601	0.00122105	0.00192136	5.59e-05	-0.00402136	0.00255057	-0.000761635	0.00847326	-0.00701532	0.00168558	-0.00107975	0.00660142	-0.00288232	0.00448282	0.00548315	0.00250683	0.000638625	0.00118073	0.00439563	0.00706486	-0.00131774	0.00663921	-0.0242866	0.0464032	-0.00620971	0.00889301	0.00534048	-0.000614791	0.00184309	0.00106644	0.00176976	0.00629648	-0.000489198	-0.0095253	0.00448249	0.0051834	-0.0122178	0.0407262	0.00734718	-0.00229421	0.00218846	0.00735349	0.0107248	0.00904927	0.000823468	0.00334591
27	23	2	11	0.998205	0.00253224	-0.00254141	-0.00534196	-0.00048317	0.000606872	0.000519664	-0.00414495	-0.00117729	0.000854785	0.000483121	-0.00163015	-0.00113292	0.00315626	0.000744	-0.00257006	-5.32e-05	0.00158728	0.00134608	-0.00287449	-0.00140856	0.00514403	0.00763987	-0.00144005	-0.00262868	-0.000969819	-0.00234142	-0.00408941	-0.00419982	0.00330451	0.00500564	-0.000312205	-0.000253446	0.00514756	0.00489699	0.00168891	0.000520378	0.00350024	-6.38678e-05	-0.00318264	-0.00446072	0.00158478	-0.0027022	-0.00344627	-0.0012808	0.0093367
28	23	1	3	-0.305573	-0.00339409	-4.96768e-05	0.0019491	-0.000380484	-0.00643864	-0.00199396	-0.00081398	-0.0027008	-0.0031483	0.000905235	0.00340403	0.000460545	-0.00550951	0.000667783	0.00105357	-0.00267782	-0.00623341	-0.00226032	0.00173623	-0.00309555	-0.00548538	-0.0286798	-0.00835629	0.00723858	-0.00241608	0.00120599	0.00150493	0.000175814	-0.00543154	0.000369893	0.00127216	-0.00249336	-0.0205214	-0.0199056	-0.0219513	-0.0066038	-0.0049107	0.00466444	-0.00313188	-0.000462817	-0.000796242	0.00497	0.00400057	0.0001	-0.00352325
29	24	1	0	-0.79449	0.000928019	-0.000729591	0.000714252	-0.00135172	-0.000723673	-0.00175427	0.00245844	0.00428193	-0.00173	-7.55407e-05	3.74e-05	-0.00333974	-0.00265088	-0.00140676	0.00284051	0.00202245	0.00260562	-0.00139087	0.00487117	-0.00274647	-0.000994629	-0.000602453	0.00316918	0.00237989	-0.00153573	6.77721e-05	0.00286427	-0.00281714	-0.000785768	0.0015193	-0.00104795	0.00172838	0.000853205	-0.000574616	0.00392475	-0.00134364	0.00139645	0.00039911	0.00529129	0.000421249	-0.000668357	0.00169871	0.00809486	0.0068789	0.000234364
30	24	2	7	0.346316	-0.00172428	0.00248853	-0.00390216	-0.00442748	-0.0450891	0.010597	0.0565065	-0.029043	-0.00327485	0.00331178	0.0111715	-0.0141921	0.00250093	0.00708361	-0.00417129	-0.00390607	-0.00240989	0.0235395	-0.00286249	-0.000269791	-0.056927	0.0586307	0.0730699	-0.0189383	0.00404077	0.00839799	0.00752018	-0.00394957	0.00567988	0.0125549	0.00134227	0.00505735	0.00783804	0.0102123	-0.0248413	0.00987475	-0.0231126	0.0201681	0.0046544	-0.00444402	0.0019448	0.0086201	-0.00171506	0.000322858	-0.00407505
31	25	2	6	0.183344	0.00408648	-0.00069047	-0.00603831	-0.000804883	0.00289649	0.000245675	-0.00103573	-0.0101075	-0.000840915	0.00150359	-0.00506768	-0.00294541	0.0054219	-0.000659448	-0.00300424	-0.00235322	0.00697743	-0.00192813	-0.00714738	-0.00171131	0.00263285	0.00354359	-0.00655673	-0.00106247	-0.00556246	0.00257577	-0.00652737	0.00275539	0.00779428	-0.000270708	-0.00373846	-0.0012404	0.00589855	0.00103112	-0.00577812	-0.000440379	0.00969787	0.00689568	-0.00551278	-0.00279107	0.00437187	0.00518488	-0.00504675	-0.00144267	0.00767237
32	25	1	0	-0.79449	0.000639566	0.00349211	0.000906265	-0.000891145	0.00186282	0.00594964	-0.00139409	0.00288611	0.00465428	0.00543424	0.000215268	-0.00165413	0.000331948	0.00154824	-0.00315933	0.00406104	-0.000287069	0.00143083	-0.00311791	-0.000839234	0.00406774	0.0133842	-0.00349208	0.0088523	0.00570048	0.0120303	0.00194393	0.00145215	0.00531251	0.000641268	-0.0116108	-0.00872163	-0.00081532	0.000257328	-0.00381201	-0.00133836	0.00971873	0.0511188	0.00675187	0.0115302	0.00229	0.00153843	7.9e-05	0.00199862	0.00282002
33	22	1	0	-0.79449	0.0044156	0.00331374	0.000454359	-0.00270414	0.00359777	-0.0016137	0.000621785	-0.00235145	-0.00230226	0.00801213	0.00669498	0.00306194	0.00434848	0.00210141	0.00106933	-0.004122	0.00315937	0.00246563	0.00323278	-0.00370864	0.00373879	-0.00378138	-0.00227996	-0.00660063	-0.00423485	0.00754693	0.00655369	0.00512613	0.00149064	0.00166169	0.00282603	-0.003235	0.00244002	-0.00226317	0.00204904	-0.00307485	0.00256804	-0.00394131	-0.00281436	-0.00497839	0.0019565	0.00635917	0.00903276	0.00114611	0.00864762
34	23	1	2	-0.468545	0.000459438	0.00255021	-0.00218736	-0.000645352	0.00235463	0.00383841	-0.00219709	0.000297511	0.00184052	1.76903e-05	-0.00596144	0.00102016	0.00228654	0.00614	0.000977847	-2.75e-07	-0.000146043	0.00395531	-0.00201204	-0.000638137	0.0043461	0.00636491	-0.000538473	0.00218339	0.00391377	0.00198293	-0.00334222	0.000430768	0.00225988	0.00822961	0.00105058	0.000563621	0.000681101	0.00607	-0.00285935	9.3e-05	0.00626724	0.00650748	-0.000216995	-0.00118626	0.00225848	0.0047824	-0.00350241	-0.00145969	0.000624827
35	26	1	4	-0.142601	-0.00355668	0.00303456	0.000341712	-0.00195833	-0.00261597	0.00136305	-0.00343719	-0.00669268	-0.000397201	0.00176514	0.00173015	-0.00261091	-0.00412857	0.00319619	0.000266726	-0.0050465	-0.00286595	0.00345376	0.00415039	-0.000203753	-0.000921624	0.000197227	-0.0026778	-0.00696885	0.000150692	0.00367854	-0.00118016	-0.00264315	-0.00325221	0.00110798	0.00761535	0.000389843	-0.00308482	0.00414535	0.00417576	0.00165091	-0.00344044	0.00260756	0.00140819	-0.00125894	-0.00291982	0.00468238	0.000648336	0.00147723	-0.00333456
36	22	1	2	-0.468545	-0.00157649	0.00125176	0.00278598	0.0554642	-0.00123983	0.00101788	-0.000569432	0.0401819	0.00050627	0.000414648	0.00160822	0.0357865	-0.00112134	0.0013774	0.00302783	0.0643779	-0.000193996	0.00348118	0.00379956	0.0488665	0.000997736	0.000932379	0.00172078	0.0299892	0.00476921	0.00103533	-0.00275919	0.0188709	0.000361759	0.00298982	0.00467661	0.0618189	0.000403786	0.00233374	0.00296547	0.0351839	0.00709497	0.00138823	0.00283424	0.0330944	-0.00138621	3.98036e-05	0.000132795	0.0428409	-0.00170667
37	20	1	0	-0.79449	0.000500266	0.0019937	-0.000761366	-0.00342883	0.00363595	0.00159664	-0.000637304	-0.00121944	0.00588012	0.00119424	0.000540448	-0.0012553	0.00213723	0.00364534	0.00053714	-0.001193	0.00387055	0.00284799	0.000926339	-0.00115802	0.0109859	-0.000355905	-0.00178373	0.000117992	0.00441953	0.00435	0.00156168	1.48e-05	0.00355234	0.00371018	0.00131744	-0.00109531	0.00496611	0.00463187	0.00280192	0.00106631	0.00539808	0.00605703	0.00223829	0.00388457	0.00128054	0.0032696	-0.000185886	0.000203276	0.00370928
38	25	1	0	-0.79449	0.00325629	2.77223e-05	-0.00184371	0.00130435	0.00466163	0.000538199	-0.00216673	0.000156415	0.00534379	0.00246563	0.000547947	0.0041682	0.00394189	-0.000395648	-0.00126367	0.0031835	0.00322245	0.000264137	-0.00169317	0.00159881	0.00622957	0.00175278	-0.0013904	0.000983285	0.00576	0.00248194	8.8e-05	0.00519308	0.000826119	0.00331219	0.00164003	0.000261009	0.00533843	0.00078167	-0.000177445	0.00353495	0.00679555	0.00111808	-0.00107326	0.00487422	0.00523761	0.00278983	0.000170695	0.00739192	0.00234629
39	23	1	3	-0.305573	0.00244235	0.015068	0.00596157	0.00369443	0.00187678	0.00103181	0.0020654	0.00362254	-0.000497532	0.0048008	-0.000106129	0.00119255	0.00284705	0.0304173	0.00929193	0.00591283	-0.00630845	0.00567526	-0.000701287	0.0038106	-0.0138246	-0.000880343	-0.00156738	0.00636005	-0.00143233	0.012241	-0.00733991	0.00276055	-0.00910072	0.00967542	-0.0038691	0.00480911	-0.0412844	0.00275906	-0.0243121	0.00439806	0.00242349	0.00246941	-0.00224582	0.00389502	-0.00962258	0.00523732	-0.00567143	0.00438265	-0.00855587
40	25	1	2	-0.468545	-0.00234249	0.000639996	-0.00557879	0.00171581	-0.00175196	0.000329722	-0.0045211	0.000822303	0.00202894	0.00607404	0.000560033	0.00121213	-0.00635786	0.00439149	-0.00730433	-0.00360441	-0.00379553	-0.000286536	-0.00552107	-0.00425101	0.00918664	-8.68129e-05	-0.00258849	0.0177332	0.00252853	0.00321188	0.000324462	-0.000803748	-0.00659354	0.00418524	-0.00520176	-0.00706563	-0.00178998	0.00440092	-0.00250433	-0.00325576	0.00196417	-0.0084956	-0.00564197	-0.00337402	-0.000253196	-0.000982054	-0.00298134	0.00119507	-0.0102389
41	20	2	14	1.48712	0.00373823	0.0121311	-0.015601	-0.00579368	-0.00830901	0.000315141	-0.0278154	-0.00216784	-0.000692204	0.00225663	-0.00826523	-0.00121407	0.00504314	0.0121378	-0.0147204	-0.00130112	0.00138066	0.00419431	-0.0108917	-0.00739593	-0.0214855	0.0276491	-0.0306929	0.00805996	-0.00185306	0.0110618	-0.0117068	-0.00182322	0.00429722	0.00708678	-0.00318235	-0.00200357	-0.00148559	0.00517823	-0.0132108	-0.00536976	0.00203277	0.00766152	-0.00558461	0.00247735	-0.0018825	0.00688654	-0.0080205	0.00163861	0.00235207
42	25	2	8	0.509288	-0.000259435	0.00151467	-0.000635886	-0.000688766	0.000126496	0.000339811	-0.00301585	-0.00280626	0.00108944	0.0011465	-0.00273818	-0.00214641	-0.00062448	0.00221746	-0.000813692	-0.00225515	-0.000605291	0.000323604	0.000665162	-0.00279972	0.00299422	0.00253911	-0.00154348	-0.0024799	-0.00194065	0.00144893	-0.00669364	-0.00376783	-0.00113398	-0.000862506	-0.00150941	-0.00816247	-0.00024913	0.00169013	-0.0010319	-0.00354528	0.000162593	0.00315028	-0.00514801	-0.00384093	-0.000125625	-0.00116302	-0.00360669	-0.00398992	0.000463748
43	25	1	0	-0.79449	-0.00071818	-0.00579498	0.00453317	0.00281642	-0.00104111	-0.0043359	0.00633757	0.00822629	0.00122999	-0.00263882	-0.00639708	-0.00851042	0.00429805	-0.00513882	0.00651746	0.00594239	-0.00103174	-0.00263976	0.00520464	0.00878665	0.00485376	0.00426375	-0.0104809	-0.000827776	-0.000945096	-0.00382	0.00112633	5.44e-05	-0.0030589	-0.00254981	-0.00626723	-0.00192639	-0.00129414	-0.000910717	0.000615968	0.00792459	0.00293528	-0.000392677	0.00142113	0.00147811	0.00133069	0.00186331	0.00031453	0.00237871	0.000951401
44	25	1	4	-0.142601	0.0062087	0.0449639	0.00335312	0.00127016	0.0199739	0.0548627	0.00926876	-0.00518733	0.000603981	0.0300815	0.0107726	-0.00677595	0.0130926	0.043744	0.00649811	-0.00614519	0.0053177	0.0353086	0.0055801	-0.00308619	-0.00189894	0.0181155	0.0123132	-0.0107184	0.00867816	0.0283682	0.00327874	-0.00837263	0.0165791	0.0619616	0.0106579	-0.0143032	0.0108328	0.0340907	0.0119378	-0.0139671	0.00609537	0.0260686	0.00625782	-0.00708517	0.00553623	0.0263797	0.00211806	-0.00791749	0.00401089
45	19	1	2	-0.468545	-0.0051232	-0.00331272	-0.0028891	-0.00301684	0.0104782	-0.00744844	-0.0335915	0.0069726	-0.0040337	-0.00128945	-0.000154838	-0.00120911	-0.00490439	-0.00247569	-0.0017121	-0.00390855	-0.00327378	-0.000372561	-0.00175653	0.00496725	0.0159981	-0.0280119	-0.0252352	-0.00317962	-0.000369783	0.000184695	0.000372561	-0.00419829	-0.00185812	0.00277577	0.00280452	0.0037001	0.00170988	-0.00508066	-0.000792616	0.00971306	0.00651686	0.0355809	-0.02328	-0.0455312	-0.00100481	-0.000456601	-0.000916808	-0.00262534	-0.00305816
46	20	1	0	-0.79449	0.0141888	-0.000714091	0.0116858	-0.00569633	0.00599066	-0.0773276	-0.0154936	-0.0273951	-0.00613558	-0.00645472	-0.00247441	-0.00158526	-0.00362191	0.00334403	0.00213416	0.00100964	0.0125336	-0.00472572	0.0683611	0.0152317	-0.0190479	-0.0846657	0.0260405	0.0363686	-0.00185571	-0.00319609	-0.000789674	-0.00292837	-0.0027792	-0.00523084	0.00950334	0.00494535	0.00982445	-0.051873	0.0605974	-0.00278224	-0.0417413	-0.0128135	0.0650925	0.0379566	0.00113602	0.00306906	0.00256215	0.00541802	-0.0354244
47	25	1	3	-0.305573	-0.000362856	0.0031267	-0.000415199	0.000722415	0.00289796	-0.00638901	0.00869867	-0.000615977	0.00589307	-0.003337	0.0149307	0.00559587	-0.00106476	-0.00715348	0.00768719	-0.00173032	-0.00148232	-0.0020773	0.00506186	-0.00243156	0.00513485	-0.0017421	0.0094353	0.00659808	0.00881653	0.00292639	0.0125876	0.0128095	-0.00210293	-0.00735774	0.0019276	-0.00166186	0.00287574	-0.00505434	0.00847034	0.00502703	0.00682983	0.00256877	0.00640814	0.0130612	0.00801426	-0.00255106	0.0110539	0.0063409	0.00580294
48	24	2	8	0.509288	-0.00772779	-0.0442841	-0.0451312	-0.0281131	0.00120472	-0.00161085	0.0135047	0.00657844	0.00065352	-0.000572	0.00213061	-9.98e-05	0.0284332	-0.0418034	-0.0111381	-0.0272007	-0.00441598	0.0188547	0.0193135	-0.0140752	0.0302765	-0.0385601	0.0122142	-0.0180835	-0.000190065	-0.00122647	0.00199375	0.000389744	0.00938105	0.0298794	0.00584273	0.00278433	-0.0152996	-0.000874874	-0.0257312	-0.0629172	0.0242344	-0.00173077	0.0374157	0.0055345	-0.00292673	0.00325485	0.00473977	0.000752128	-0.000532122
49	25	1	2	-0.468545	0.0062087	0.0449639	0.00278598	0.0554642	0.0199739	0.0548627	-0.000569432	0.0401819	0.000603981	0.0300815	0.00160822	0.0357865	0.0130926	0.043744	0.00302783	0.0643779	0.0053177	0.0353086	0.00379956	0.0488665	-0.00189894	0.0181155	0.00172078	0.0299892	0.00867816	0.0283682	-0.00275919	0.0188709	0.0165791	0.0619616	0.00467661	0.0618189	0.0108328	0.0340907	0.00296547	0.0351839	0.00609537	0.0260686	0.00283424	0.0330944	0.00553623	0.0263797	0.000132795	0.0428409	0.00401089
[truncated: 41 more columns]
